# Supplementary material for: Chloroplast genomes in Populus (Salicaceae): comparisons from an intensively sampled genus reveal dynamic patterns of evolution
Source: Sci Rep. 2021 May 4;11:9471. doi: 10.1038/s41598-021-88160-4 (PMC8096831; doi:10.1038/s41598-021-88160-4)
Supplement: Supplementary file 3 — Supplementary Information 3. [file 41598_2021_88160_MOESM3_ESM.xlsx]

## Sheet: Sheet1
	The evolution of chloroplast genomes: What can be learned from publicly available data? An example from the intensively sampled genus Populus (Salicaceae)
	Jiawei Zhou1,2,#, Shuo Zhang1,2,#, Jie Wang2,3,#, Hongmei Shen2,4,#, Bin Ai5,#, Wei Gao1,2,#, Cuijun Zhang2, Qili Fei2, Daojun Yuan1, Zhiqiang Wu1,2,6, Luke R. Tembrock7, Sen Li6,*, Cuihua Gu3,*, Xuezhu Liao2,*
	1. National Key Laboratory of Crop Genetic Improvement, Huazhong Agricultural University, Wuhan, Hubei, 430070, China
	2. Shenzhen Branch, Guangdong Laboratory for Lingnan Modern Agriculture, Genome Analysis Laboratory of the Ministry of Agriculture, Agricultural Genomics Institute at Shenzhen, Chinese Academy of Agricultural Sciences, Shenzhen, 518120, China.
	3. School of Landscape and Architecture, Zhejiang A & F University, Hangzhou, 311300, China.
	4. The Second Peoples’s Hospital of Nantong, Nantong, Jiangsu, 226000, China.
	5. Foshan Green Development Innovation Research Institute, Foshan, Guangdong, 528000, China.
	6. The College of Horticulture, Shanxi Agricultural University, Taigu, Shanxi, 030801, China.
	7. Department of Agricultural Biology, Colorado State University, Fort Collins, CO, 80523, USA.
	# Contributed equally to this work.
	* Corresponding Author: S.L: saulisen@163.com, C.G: gucuihua@zafu.edu.cn; X.L: liaoxuezhu@caas.cn.
	Clade	Number of fully sequnced cp genomes	percent of total number of species	Order	Number of fully sequnced cp genomes	percent of total number of species	Family	Number of fully sequnced cp genomes	percent of total number of species	Genus	Number of fully sequnced cp genomes	percent of total number of species
	Angiospermae (flowering plants)	3889	1.3166	Poales	598	3.16821	Poaceae	586	5.16892	Solanum	86	6.14286
	Acrogymnospermae (extant gymnosperms)	170	15.7553	Asterales	341	1.26907	Asteraceae	212	0.846645	Lobelia	54	13.012
	Polypodiopsida (ferns)	105	0.994318	Lamiales	269	1.13239	Orchidaceae	172	0.661538	Vitis	43	57.3333
	Bryophytes (mosses)	39	0.195	Asparagales	259	0.714187	Fabaceae	166	0.847804	Dendrobium	42	2.47059
	Lycophytes (club mosses)	32	2.48062	Rosales	204	2.54682	Rosaceae	156	5.5615	Populus	37	100
				Malpighiales	176	1.09555	Solanaceae	136	5.48387	Piofontia	36	57.1429
				Solanales	172	4.14958	Campanulaceae	119	5	Gossypium	34	68
				Ericales	170	1.41608	Oleaceae	94	15.2846	Pinus	33	29.2035
				Fabales	166	0.813327	Brassicaceae	90	2.26529	Eucalyptus	32	4
				Ranunculales	142	3.14856	Ranunculaceae	84	3.32673	Passiflora	30	4.8
				Pinales	139	60.1732	Theaceae	72	36.9231	Magnolia	29	12.8889
				Caryophyllales	122	1.04991	Salicaceae	70	5.83333	Allium	28	4.24242
				Myrtales	108	0.83045	Pinaceae	66	28.5714	Diplostephium	27	38.5714
				Fagales	101	8.59574	Malvaceae	60	1.42012	Camellia	26	17.3333
				Brassicales	95	1.88679	Liliaceae	60	9.83607	Oryza	25	100
